# Supplementary material for: Succession of Bacterial Community Structure and Diversity in Soil along a Chronosequence of Reclamation and Re-Vegetation on Coal Mine Spoils in China
Source: PLoS One. 2014 Dec 11;9(12):e115024. doi: 10.1371/journal.pone.0115024 (PMC4263735; doi:10.1371/journal.pone.0115024)
Supplement: S2 Figure — Rarefaction curves indicating the observed number of OTUs at a genetic distance of 3%. A, B and C represent three replicates for each site, respectively. Sites are designated by reclamation time (in years) (REC) or as undisturbed reference (UND). (ZIP) [file pone.0115024.s002.zip]

Archive with 4 entries (3 files):
- Figure S2. Rarefaction curves/Figure S2(A).tif
- Figure S2. Rarefaction curves/Figure S2(B).tif
- Figure S2. Rarefaction curves/Figure S2(C).tif
- Figure S2. Rarefaction curves/
